# Supplementary material for: Enhanced Solid-State Fluorescence of Flavin Derivatives by Incorporation in the Metal-Organic Frameworks MIL-53(Al) and MOF-5
Source: Molecules. 2023 Mar 22;28(6):2877. doi: 10.3390/molecules28062877 (PMC10055669; doi:10.3390/molecules28062877)
Supplement: Supplementary file 1 [file molecules-28-02877-s001.zip]

Archive with 1 entries (1 files):
- molecules-2210143-supplementary.pdf
